# Supplementary material for: Effect of Bio-Based Flame Retardants in Sustainable Epoxy Systems for the Development of Composite Materials
Source: Polymers (Basel). 2025 Jul 22;17(15):2001. doi: 10.3390/polym17152001 (PMC12349320; doi:10.3390/polym17152001)
Supplement: Supplementary file 1 [file polymers-17-02001-s001.zip]

Archive with 1 entries (1 files):
- polymers-3764524-supplementary.pdf
